# Supplementary material for: Shared Decision-Making at the Intersection of Disability, Culture, and Language Accessibility: An Educational Session for Medical Students
Source: MedEdPORTAL. 2024 Apr 30;20:11396. doi: 10.15766/mep_2374-8265.11396 (PMC11058081; doi:10.15766/mep_2374-8265.11396)
Supplement: Supplementary file 1 — Facilitator Guide.docxQuestions for Panelists.docxHearing and Listening.mp4Disability, Culture & Language Accessibility.pptxShared Decision-Making Lecture.mp4Session Guide.docxStudent Guide.docxSession Evaluation Tool.doc [file mep_2374-8265.11396-s001.zip]

Archive with 9 entries (9 files):
- A. Facilitator Guide.docx
- B. Questions for Panelists.docx
- F. Session Guide.docx
- G. Student Guide.docx
- H. Session Evaluation Tool.doc
- E. Shared Decision-Making Lecture.mp4
- C. Hearing and Listening.mp4
- D. Disability, Culture & Language Accessibility.pptx
- _Educational Summary Report_11396.pdf
